# Supplementary material for: Control of Postharvest Green Mold in Citrus by the Antimicrobial Peptide BP15 and Its Lipopeptides
Source: J Fungi (Basel). 2024 Dec 3;10(12):837. doi: 10.3390/jof10120837 (PMC11676762; doi:10.3390/jof10120837)
Supplement: Supplementary file 1 [file jof-10-00837-s001.zip]

Archive with 1 entries (1 files):
- jof-3325638-supplementary.pdf
